# Supplementary material for: Comparative Pharmacokinetics and Tissue Distribution of M10 and Its Metabolite Myricetin in Normal and Dextran-Sodium-Sulfate-Induced Colitis Mice
Source: Molecules. 2022 Nov 23;27(23):8140. doi: 10.3390/molecules27238140 (PMC9740244; doi:10.3390/molecules27238140)
Supplement: Supplementary file 1 [file molecules-27-08140-s001.zip]

Archive with 1 entries (1 files):
- molecules-2007131-supplementary.pdf
